# Supplementary material for: Neurodevelopment and early pharmacological interventions in Fragile X Syndrome
Source: Front Neurosci. 2023 Aug 2;17:1213410. doi: 10.3389/fnins.2023.1213410 (PMC10433175; doi:10.3389/fnins.2023.1213410)
Supplement: Supplementary Table S1 — Pharmacological interventions in Clinical FXS trials since 2002. Dta included in this table was obtained on August 2022 from www.ClinicalTrials.gov; search terms “Fragile X Syndrome,” “FXS.” [file Table_1.XLSX]

## Sheet: Sheet 1 - Book2 (2)
NCT Number	Interventions	Phases	Study Results	Age recruitment	Start Date	URL	Reference in text
NCT02942498	Vitamin C/Vitamin E	Phase 3	No Results Available	1 Year to 8 Years	July 2022	https://ClinicalTrials.gov/show/NCT02942498
NCT05120505	Metformin	Phase 4	No Results Available	2 Years to 16 Years	December 2021	https://ClinicalTrials.gov/show/NCT05120505
NCT01474746	Sertraline	Phase 2	Has Results	24 Months to 68 Months	December 2022	https://ClinicalTrials.gov/show/NCT01474746	(101) Potter et al., 2019; doi.org/10.3389/fpsyt.2019.00810
NCT02920892	AFQ056/Language Intervention (Mavoglurant)	Phase 2	No Results Available	32 Months to 6 Years	August 2017	https://ClinicalTrials.gov/show/NCT02920892
NCT01482143	AFQ056 (Mavoglurant)	Phase 1	No Results Available	3 Years to 11 Years	March 2022	https://ClinicalTrials.gov/show/NCT01482143
NCT04977986	ZYN002 (Cannabidiol Transdermal Gel)	Phase 3	No Results Available	3 Years to 17 Years	September 2021	https://ClinicalTrials.gov/show/NCT04977986
NCT03614663	ZYN002 (Cannabidiol Transdermal Gel)	Phase 2|Phase 3	Has Results	3 Years to 17 Years	June 2018	https://ClinicalTrials.gov/show/NCT03614663
NCT03802799	ZYN002 (Cannabidiol Transdermal Gel)	Phase 2|Phase 3	No Results Available	3 Years to 18 Years	September 2018	https://ClinicalTrials.gov/show/NCT03802799
NCT01053156	Minocycline	Not Applicable	Has Results	42 Months to 16 Years	January 2022	https://ClinicalTrials.gov/show/NCT01053156
NCT01325220	Arbaclofen	Phase 3	No Results Available	5 Years to 11 Years	June 2022	https://ClinicalTrials.gov/show/NCT01325220	(8) Berry-Kravis et al., 2017; doi: 10.1186/s11689-016-9181-6
NCT01750957	RO4917523 (Basimglurant)	Phase 2	No Results Available	5 Years to 13 Years	February 2022	https://ClinicalTrials.gov/show/NCT01750957
NCT01300923	Acamprosate	Phase 2	Has Results	5 Years to 17 Years	August 2022	https://ClinicalTrials.gov/show/NCT01300923
NCT01911455	Acamprosate	Phase 1	No Results Available	5 Years to 23 Years	August 2013	https://ClinicalTrials.gov/show/NCT01911455
NCT00420459	Aripiprazole	Phase 2	Has Results	5 Years to 35 Years	January 2007	https://ClinicalTrials.gov/show/NCT00420459
NCT01555333	Arbaclofen	Phase 3	No Results Available	5 Years to 50 Years	November 2022	https://ClinicalTrials.gov/show/NCT01555333
NCT01725152	Ganaxolone	Phase 2	No Results Available	6 Years to 17 Years	December 2022	https://ClinicalTrials.gov/show/NCT01725152	(78) Ligsay et al., 2017; doi: 10.1186/s11689-017-9207-8
NCT00892580	STX209 (Arbaclofen)		No Results Available	6 Years to 17 Years	May 2009	https://ClinicalTrials.gov/show/NCT00892580
NCT05301361	Methylphenidate	Phase 1	No Results Available	6 Years to 17 Years	November 2022	https://ClinicalTrials.gov/show/NCT05301361
NCT03479476	Metformin	Phase 2|Phase 3	No Results Available	6 Years to 25 Years	April 2018	https://ClinicalTrials.gov/show/NCT03479476
NCT03862950	Metformin	Phase 2	No Results Available	6 Years to 35 Years	May 2009	https://ClinicalTrials.gov/show/NCT03862950
NCT01013480	Arbaclofen	Phase 2	No Results Available	6 Years to 40 Years	November 2009	https://ClinicalTrials.gov/show/NCT01013480
NCT00788073	STX209 (Arbaclofen)	Phase 2	Has Results	6 Years to 40 Years	November 2008	https://ClinicalTrials.gov/show/NCT00788073
NCT00823368	STX209 (Arbaclofen)		No Results Available	6 Years to 40 Years	January 2009	https://ClinicalTrials.gov/show/NCT00823368
NCT02680379	Minocycline/Lovastatin	Phase 2	No Results Available	8 Years to 45 Years	March 2022	https://ClinicalTrials.gov/show/NCT02680379
NCT00768820	Methylphenidate, Fluoxetin, Risperidone	Phase 4	No Results Available	Child, Adult, Older Adult	May 2001	https://ClinicalTrials.gov/show/NCT00768820
NCT02642653	Lovastatin	Phase 4	Has Results	10 Years to 17 Years	January 2022	https://ClinicalTrials.gov/show/NCT02642653	(128) Thurman et al., 2020; doi: 10.1186/s11689-020-09315-4
NCT03722290	Metformin	Phase 2	No Results Available	10 Years to 45 Years	September 2018	https://ClinicalTrials.gov/show/NCT03722290
NCT01357239	AFQ056 (Mavoglurant)	Phase 2	Has Results	12 Years to 17 Years	November 2022	https://ClinicalTrials.gov/show/NCT01357239	(7) Berry-Kravis et al., 2016; doi: 10.1126/scitranslmed.aab4109
NCT05163808	Zatolmilast	Phase 2|Phase 3	No Results Available	12 Years to 18 Years	March 2022	https://ClinicalTrials.gov/show/NCT05163808
NCT01433354	AFQ056 (Mavoglurant)	Phase 2|Phase 3	Has Results	12 Years to 18 Years	November 2022	https://ClinicalTrials.gov/show/NCT01433354	(4) Bailey et al., 2015; doi: 10.1186/s11689-015-9134-5
NCT01120626	Donepezil	Phase 2	Has Results	12 Years to 29 Years	September 2009	https://ClinicalTrials.gov/show/NCT01120626
NCT05367960	BPN14770 (Zatomilast)	Phase 3	No Results Available	12 Years to 45 Years	September 2022	https://ClinicalTrials.gov/show/NCT05367960
NCT01894958	NNZ-2566 (Trofinetide)	Phase 2	No Results Available	12 Years to 45 Years	January 2022	https://ClinicalTrials.gov/show/NCT01894958
NCT01282268	Arbaclofen	Phase 3	No Results Available	12 Years to 50 Years	May 2022	https://ClinicalTrials.gov/show/NCT01282268	(8) Berry-Kravis et al., 2017; doi: 10.1186/s11689-016-9181-6
NCT03109756	OV101 (Gaboxadol)	Phase 1	No Results Available	13 Years to 17 Years	March 2017	https://ClinicalTrials.gov/show/NCT03109756
NCT03697161	OV101 (Gaboxadol)	Phase 2	No Results Available	13 Years to 22 Years	September 2018	https://ClinicalTrials.gov/show/NCT03697161
NCT01254045	Oxytocin	Phase 2	Has Results	13 Years to 29 Years	February 2007	https://ClinicalTrials.gov/show/NCT01254045	(59) Hall et al., 2012; doi: 10.1016/j.psyneuen.2011.07.020
NCT00858689	Minocycline	Not Applicable	Has Results	13 Years to 35 Years	October 2007	https://ClinicalTrials.gov/show/NCT00858689
NCT04823052	Sulindac	Phase 2	No Results Available	13 Years to 40 Years	May 2022	https://ClinicalTrials.gov/show/NCT04823052
NCT00220584	Donepezil	Phase 1	No Results Available	14 Years and older	July 2005	https://ClinicalTrials.gov/show/NCT00220584
NCT01517698	RO4917523 (Basimglurant)	Phase 2	No Results Available	14 Years to 50 Years	May 2022	https://ClinicalTrials.gov/show/NCT01517698
NCT02126995	MG01CI (Metadoxina)	Phase 2	No Results Available	15 Years to 55 Years	June 2022	https://ClinicalTrials.gov/show/NCT02126995
NCT02998151	Acamprosate/Lovastatin/Minocycline/Baclofen	Early Phase 1	Has Results	15 Years to 55 Years	January 2022	https://ClinicalTrials.gov/show/NCT02998151
NCT01348087	AFQ056 (Mavoglurant)	Phase 2	Has Results	18 Years and older	November 2022	https://ClinicalTrials.gov/show/NCT01348087
NCT00895752	Riluzole	Phase 4	Has Results	18 Years and older	April 2009	https://ClinicalTrials.gov/show/NCT00895752
NCT04308954	[18F]flumazenil	Phase 1	No Results Available	18 Years to 30 Years	November 2016	https://ClinicalTrials.gov/show/NCT04308954
NCT00718341	AFQ056 (Mavoglurant)	Phase 2	No Results Available	18 Years to 35 Years	June 2008	https://ClinicalTrials.gov/show/NCT00718341
NCT05358886	BPN14770 (Zatomilast)	Phase 3	No Results Available	18 Years to 45 Years	June 2022	https://ClinicalTrials.gov/show/NCT05358886
NCT01253629	AFQ056 (Mavoglurant)	Phase 2	No Results Available	18 Years to 45 Years	October 2022	https://ClinicalTrials.gov/show/NCT01253629	(7) Berry-Kravis et al., 2016; doi: 10.1126/scitranslmed.aab4109
NCT00637221	NPL-2009	Phase 1|Phase 2	No Results Available	18 Years to 45 Years	January 2008	https://ClinicalTrials.gov/show/NCT00637221
NCT03569631	BPN14770 (Zatomilast)	Phase 2	No Results Available	18 Years to 45 Years	July 2018	https://ClinicalTrials.gov/show/NCT03569631	(12) Berry-Kravis et al., 2021; doi: 10.1038/s41591-021-01321-w
NCT05418049	Baclofen/Memantine/Roflumilast	Early Phase 1	No Results Available	18 Years to 45 Years	July 2022	https://ClinicalTrials.gov/show/NCT05418049
NCT02719951	[18F]FPEB PET imaging	Phase 1	No Results Available	18 Years to 45 Years	April 2022	https://ClinicalTrials.gov/show/NCT02719951
NCT03140813	AZD7325	Phase 1	No Results Available	18 Years to 50 Years	January 2018	https://ClinicalTrials.gov/show/NCT03140813
NCT01325740	STX107	Phase 2	No Results Available	18 Years to 50 Years	November 2022	https://ClinicalTrials.gov/show/NCT01325740
NCT01015430	RO4917523 (Basimglurant)	Phase 2	No Results Available	18 Years to 50 Years	November 2009	https://ClinicalTrials.gov/show/NCT01015430
NCT04141163	Metformin	Phase 1|Phase 2	No Results Available	18 Years to 50 Years	October 2019	https://ClinicalTrials.gov/show/NCT04141163
NCT00054730	CX516 (Ampalex)	Phase 2	No Results Available	18 Years to 50 Years	June 2002	https://ClinicalTrials.gov/show/NCT00054730
NCT00965432	STX107	Phase 1	No Results Available	18 Years to 50 Years	September 2009	https://ClinicalTrials.gov/show/NCT00965432
NCT04314856	18F-FTC-146	Phase 1	No Results Available	18 Years to 65 Years	January 2021	https://ClinicalTrials.gov/show/NCT04314856
NCT00870974	[18F]FPEB	Phase 1	No Results Available	18 Years to 85 Years	January 2009	https://ClinicalTrials.gov/show/NCT00870974
NCT02197104	Citocoline	Phase 2	No Results Available	18 Years to 90 Years	January 2022	https://ClinicalTrials.gov/show/NCT02197104
NCT00584948	Memantine	Not Applicable	Has Results	30 Years to 80 Years	January 2007	https://ClinicalTrials.gov/show/NCT00584948
NCT02603926	Allopregnanolone	Phase 2	Has Results	50 Years to 85 Years	October 2022	https://ClinicalTrials.gov/show/NCT02603926
